# Supplementary material for: Antibiotic use in pig farms at different levels of intensification—Farmers’ practices in northeastern Thailand
Source: PLoS One. 2020 Dec 11;15(12):e0243099. doi: 10.1371/journal.pone.0243099 (PMC7732346; doi:10.1371/journal.pone.0243099)
Supplement: S1 File — (TXT) [file pone.0243099.s002.txt]

S1 Formula for calculation of antibiotic costs Available at https://doi.org/10.5878/8vt8-gz79
