# Supplementary material for: Antibiotic use in pig farms at different levels of intensification—Farmers’ practices in northeastern Thailand
Source: PLoS One. 2020 Dec 11;15(12):e0243099. doi: 10.1371/journal.pone.0243099 (PMC7732346; doi:10.1371/journal.pone.0243099)
Supplement: S1 Dataset — (TXT) [file pone.0243099.s003.txt]

S1 Full data Set Available at https://doi.org/10.5878/8vt8-gz79
